# Supplementary material for: Neighborhood Diversity Promotes Tree Growth in a Secondary Forest: The Interplay of Intraspecific Competition, Interspecific Competition, and Spatial Scale
Source: Plants (Basel). 2024 Jul 21;13(14):1994. doi: 10.3390/plants13141994 (PMC11280550; doi:10.3390/plants13141994)
Supplement: Supplementary file 1 [file plants-13-01994-s001.zip]

Archive with 1 entries (1 files):
- plants-3055479-supplementary.pdf
